# Supplementary material for: Seasonal Variation in the Faecal Microbiota of Mature Adult Horses Maintained on Pasture in New Zealand
Source: Animals (Basel). 2021 Aug 4;11(8):2300. doi: 10.3390/ani11082300 (PMC8388417; doi:10.3390/ani11082300)
Supplement: Supplementary file 1 [file animals-11-02300-s001.zip]

Archive with 1 entries (1 files):
- animals-1266668-supplementary.pdf
